# Supplementary material for: Differential substrate degradation by super-degron: EGFP in wild-type mouse cells, PD-1 requires CRBN humanization
Source: iScience. 2025 Jun 23;28(7):112992. doi: 10.1016/j.isci.2025.112992 (PMC12274739; doi:10.1016/j.isci.2025.112992)
Supplement: Table S7. List of plasmid sequences used in this study [file mmc2.xlsx]

## Sheet: Table S7
Table S7 List of plasmid sequences used in this study
plasmide name	sequence
pCAGp-PD1-mC-IKZF3s-P2A-Neo-pA	ATTATTGAAGCATTTATCAGGGTTATTGTCTCATGAGCGGATACATATTTGAATGTATTTAGAAAAATAAACAAATAGGGGTTCCGCGCACATTTCCCCGAAAAGTGCCACCTGGGTCGACATTGATTATTGACTAGTTATTAATAGTAATCAATTACGGGGTCATTAGTTCATAGCCCATATATGGAGTTCCGCGTTACATAACTTACGGTAAATGGCCCGCCTGGCTGACCGCCCAACGACCCCCGCCCATTGACGTCAATAATGACGTATGTTCCCATAGTAACGCCAATAGGGACTTTCCATTGACGTCAATGGGTGGAGTATTTACGGTAAACTGCCCACTTGGCAGTACATCAAGTGTATCATATGCCAAGTACGCCCCCTATTGACGTCAAT…
pCAGp-PD1-mC-IKZF3L-P2A-Neo-pA	ATTATTGAAGCATTTATCAGGGTTATTGTCTCATGAGCGGATACATATTTGAATGTATTTAGAAAAATAAACAAATAGGGGTTCCGCGCACATTTCCCCGAAAAGTGCCACCTGGGTCGACATTGATTATTGACTAGTTATTAATAGTAATCAATTACGGGGTCATTAGTTCATAGCCCATATATGGAGTTCCGCGTTACATAACTTACGGTAAATGGCCCGCCTGGCTGACCGCCCAACGACCCCCGCCCATTGACGTCAATAATGACGTATGTTCCCATAGTAACGCCAATAGGGACTTTCCATTGACGTCAATGGGTGGAGTATTTACGGTAAACTGCCCACTTGGCAGTACATCAAGTGTATCATATGCCAAGTACGCCCCCTATTGACGTCAAT…
pCAGp-PD1-mC-S4D-P2A-Neo-pA	ATTATTGAAGCATTTATCAGGGTTATTGTCTCATGAGCGGATACATATTTGAATGTATTTAGAAAAATAAACAAATAGGGGTTCCGCGCACATTTCCCCGAAAAGTGCCACCTGGGTCGACATTGATTATTGACTAGTTATTAATAGTAATCAATTACGGGGTCATTAGTTCATAGCCCATATATGGAGTTCCGCGTTACATAACTTACGGTAAATGGCCCGCCTGGCTGACCGCCCAACGACCCCCGCCCATTGACGTCAATAATGACGTATGTTCCCATAGTAACGCCAATAGGGACTTTCCATTGACGTCAATGGGTGGAGTATTTACGGTAAACTGCCCACTTGGCAGTACATCAAGTGTATCATATGCCAAGTACGCCCCCTATTGACGTCAAT…
pCAGp-PD1-mC-SD-P2A-Neo-pA	ATTATTGAAGCATTTATCAGGGTTATTGTCTCATGAGCGGATACATATTTGAATGTATTTAGAAAAATAAACAAATAGGGGTTCCGCGCACATTTCCCCGAAAAGTGCCACCTGGGTCGACATTGATTATTGACTAGTTATTAATAGTAATCAATTACGGGGTCATTAGTTCATAGCCCATATATGGAGTTCCGCGTTACATAACTTACGGTAAATGGCCCGCCTGGCTGACCGCCCAACGACCCCCGCCCATTGACGTCAATAATGACGTATGTTCCCATAGTAACGCCAATAGGGACTTTCCATTGACGTCAATGGGTGGAGTATTTACGGTAAACTGCCCACTTGGCAGTACATCAAGTGTATCATATGCCAAGTACGCCCCCTATTGACGTCAAT…
pCAGp-SD-EGFP-2A-mCherry-2A-Neo-pA	ATTATTGAAGCATTTATCAGGGTTATTGTCTCATGAGCGGATACATATTTGAATGTATTTAGAAAAATAAACAAATAGGGGTTCCGCGCACATTTCCCCGAAAAGTGCCACCTGGGTCCCAAAAGGCAGCCTGGTAGACAGGGCTGGGGTGGCCTCTCGTGGGGTCCAGGCCAAGTAGGTGGCCTGGGGCCTCTGGGGGATGCAGGGGAAGGGGGATGCAGGGGAACGGGGATGCAGGGGAACGGGGCTCAGTCTGAAGAGCAGAGCCAGGAACCCCTGTAGGGAAGGGGCAGGAGAGCCAGGGGCATGAGATGGTGGACGAGGAAGGGGGACAGGGAAGCCTGAGCGCCTCTCCTGGGCTTGCCAAGGACTCAAACCCAGAAGCCCAGAGCAGGGCCT…
pCAGp-EGFP-SD-2A-mCherry-2a-Neo-pA	ATTATTGAAGCATTTATCAGGGTTATTGTCTCATGAGCGGATACATATTTGAATGTATTTAGAAAAATAAACAAATAGGGGTTCCGCGCACATTTCCCCGAAAAGTGCCACCTGGGTCCCAAAAGGCAGCCTGGTAGACAGGGCTGGGGTGGCCTCTCGTGGGGTCCAGGCCAAGTAGGTGGCCTGGGGCCTCTGGGGGATGCAGGGGAAGGGGGATGCAGGGGAACGGGGATGCAGGGGAACGGGGCTCAGTCTGAAGAGCAGAGCCAGGAACCCCTGTAGGGAAGGGGCAGGAGAGCCAGGGGCATGAGATGGTGGACGAGGAAGGGGGACAGGGAAGCCTGAGCGCCTCTCCTGGGCTTGCCAAGGACTCAAACCCAGAAGCCCAGAGCAGGGCCT…
pCAGp-EGFP-2A-mCherry-2A-Neo-pA	ATTATTGAAGCATTTATCAGGGTTATTGTCTCATGAGCGGATACATATTTGAATGTATTTAGAAAAATAAACAAATAGGGGTTCCGCGCACATTTCCCCGAAAAGTGCCACCTGGGTCCCAAAAGGCAGCCTGGTAGACAGGGCTGGGGTGGCCTCTCGTGGGGTCCAGGCCAAGTAGGTGGCCTGGGGCCTCTGGGGGATGCAGGGGAAGGGGGATGCAGGGGAACGGGGATGCAGGGGAACGGGGCTCAGTCTGAAGAGCAGAGCCAGGAACCCCTGTAGGGAAGGGGCAGGAGAGCCAGGGGCATGAGATGGTGGACGAGGAAGGGGGACAGGGAAGCCTGAGCGCCTCTCCTGGGCTTGCCAAGGACTCAAACCCAGAAGCCCAGAGCAGGGCCT…
pCAGp-mCherry-2A-Neo-pA	ATTATTGAAGCATTTATCAGGGTTATTGTCTCATGAGCGGATACATATTTGAATGTATTTAGAAAAATAAACAAATAGGGGTTCCGCGCACATTTCCCCGAAAAGTGCCACCTGGGTCCCAAAAGGCAGCCTGGTAGACAGGGCTGGGGTGGCCTCTCGTGGGGTCCAGGCCAAGTAGGTGGCCTGGGGCCTCTGGGGGATGCAGGGGAAGGGGGATGCAGGGGAACGGGGATGCAGGGGAACGGGGCTCAGTCTGAAGAGCAGAGCCAGGAACCCCTGTAGGGAAGGGGCAGGAGAGCCAGGGGCATGAGATGGTGGACGAGGAAGGGGGACAGGGAAGCCTGAGCGCCTCTCCTGGGCTTGCCAAGGACTCAAACCCAGAAGCCCAGAGCAGGGCCT…
p(PB ITR)-CAGp-EGFP-IKZF-2A-mCherry-2a-Neo-pA	ATTATTGAAGCATTTATCAGGGTTATTGTCTCATGAGCGGATACATATTTGAATGTATTTAGAAAAATAAACAAATAGGGGTTCCGCGCACATTTCCCCGAAAAGTGCCACCTGGGTCCCAAAAGGCAGCCTGGTAGACAGGGCTGGGGTGGCCTCTCGTGGGGTCCAGGCCAAGTAGGTGGCCTGGGGCCTCTGGGGGATGCAGGGGAAGGGGGATGCAGGGGAACGGGGATGCAGGGGAACGGGGCTCAGTCTGAAGAGCAGAGCCAGGAACCCCTGTAGGGAAGGGGCAGGAGAGCCAGGGGCATGAGATttaaccctagaaagatagtctgcgtaaaattgacgcatgcattcttgaaatattgctctctctttctaaatagcgcgaatccgtcg…
p(PB ITR)-CAGp-EGFP-ZFP91-2A-mCherry-2a-Neo-pA	ATTATTGAAGCATTTATCAGGGTTATTGTCTCATGAGCGGATACATATTTGAATGTATTTAGAAAAATAAACAAATAGGGGTTCCGCGCACATTTCCCCGAAAAGTGCCACCTGGGTCCCAAAAGGCAGCCTGGTAGACAGGGCTGGGGTGGCCTCTCGTGGGGTCCAGGCCAAGTAGGTGGCCTGGGGCCTCTGGGGGATGCAGGGGAAGGGGGATGCAGGGGAACGGGGATGCAGGGGAACGGGGCTCAGTCTGAAGAGCAGAGCCAGGAACCCCTGTAGGGAAGGGGCAGGAGAGCCAGGGGCATGAGATttaaccctagaaagatagtctgcgtaaaattgacgcatgcattcttgaaatattgctctctctttctaaatagcgcgaatccgtcg…
p(PB ITR)-CAGp-EGFP-SD-2A-mCherry-2a-Neo-pA	ATTATTGAAGCATTTATCAGGGTTATTGTCTCATGAGCGGATACATATTTGAATGTATTTAGAAAAATAAACAAATAGGGGTTCCGCGCACATTTCCCCGAAAAGTGCCACCTGGGTCCCAAAAGGCAGCCTGGTAGACAGGGCTGGGGTGGCCTCTCGTGGGGTCCAGGCCAAGTAGGTGGCCTGGGGCCTCTGGGGGATGCAGGGGAAGGGGGATGCAGGGGAACGGGGATGCAGGGGAACGGGGCTCAGTCTGAAGAGCAGAGCCAGGAACCCCTGTAGGGAAGGGGCAGGAGAGCCAGGGGCATGAGATttaaccctagaaagatagtctgcgtaaaattgacgcatgcattcttgaaatattgctctctctttctaaatagcgcgaatccgtcg…
p(PB ITR)-CAGp-SD-EGFP-2A-mCherry-2a-Neo-pA	ATTATTGAAGCATTTATCAGGGTTATTGTCTCATGAGCGGATACATATTTGAATGTATTTAGAAAAATAAACAAATAGGGGTTCCGCGCACATTTCCCCGAAAAGTGCCACCTGGGTCCCAAAAGGCAGCCTGGTAGACAGGGCTGGGGTGGCCTCTCGTGGGGTCCAGGCCAAGTAGGTGGCCTGGGGCCTCTGGGGGATGCAGGGGAAGGGGGATGCAGGGGAACGGGGATGCAGGGGAACGGGGCTCAGTCTGAAGAGCAGAGCCAGGAACCCCTGTAGGGAAGGGGCAGGAGAGCCAGGGGCATGAGATGGTGGACGAGGAAGGGGGACAGGGAAGCCTGAGCGCCTCTCCTGGGCTTGCCAAGGACTCAAACCCAGAAGCCCAGAGCAGGGCCT…
p(PB ITR)-CAGp-mCherry-2A-Neo-pA	ATTATTGAAGCATTTATCAGGGTTATTGTCTCATGAGCGGATACATATTTGAATGTATTTAGAAAAATAAACAAATAGGGGTTCCGCGCACATTTCCCCGAAAAGTGCCACCTGGGTCCCAAAAGGCAGCCTGGTAGACAGGGCTGGGGTGGCCTCTCGTGGGGTCCAGGCCAAGTAGGTGGCCTGGGGCCTCTGGGGGATGCAGGGGAAGGGGGATGCAGGGGAACGGGGATGCAGGGGAACGGGGCTCAGTCTGAAGAGCAGAGCCAGGAACCCCTGTAGGGAAGGGGCAGGAGAGCCAGGGGCATGAGATttaaccctagaaagatagtctgcgtaaaattgacgcatgcattcttgaaatattgctctctctttctaaatagcgcgaatccgtcg…
pCAGp-hyPBase	ATTATTGAAGCATTTATCAGGGTTATTGTCTCATGAGCGGATACATATTTGAATGTATTTAGAAAAATAAACAAATAGGGGTTCCGCGCACATTTCCCCGAAAAGTGCCACCTGGGTCGACATTGATTATTGACTAGTTATTAATAGTAATCAATTACGGGGTCATTAGTTCATAGCCCATATATGGAGTTCCGCGTTACATAACTTACGGTAAATGGCCCGCCTGGCTGACCGCCCAACGACCCCCGCCCATTGACGTCAATAATGACGTATGTTCCCATAGTAACGCCAATAGGGACTTTCCATTGACGTCAATGGGTGGAGTATTTACGGTAAACTGCCCACTTGGCAGTACATCAAGTGTATCATATGCCAAGTACGCCCCCTATTGACGTCAAT…
pCAGp-PD-1-SD 1 SG	ATTATTGAAGCATTTATCAGGGTTATTGTCTCATGAGCGGATACATATTTGAATGTATTTAGAAAAATAAACAAATAGGGGTTCCGCGCACATTTCCCCGAAAAGTGCCACCTGGGTCGACATTGATTATTGACTAGTTATTAATAGTAATCAATTACGGGGTCATTAGTTCATAGCCCATATATGGAGTTCCGCGTTACATAACTTACGGTAAATGGCCCGCCTGGCTGACCGCCCAACGACCCCCGCCCATTGACGTCAATAATGACGTATGTTCCCATAGTAACGCCAATAGGGACTTTCCATTGACGTCAATGGGTGGAGTATTTACGGTAAACTGCCCACTTGGCAGTACATCAAGTGTATCATATGCCAAGTACGCCCCCTATTGACGTCAAT…
pCAGp-PD-1-SD 2 hydrophil	ATTATTGAAGCATTTATCAGGGTTATTGTCTCATGAGCGGATACATATTTGAATGTATTTAGAAAAATAAACAAATAGGGGTTCCGCGCACATTTCCCCGAAAAGTGCCACCTGGGTCGACATTGATTATTGACTAGTTATTAATAGTAATCAATTACGGGGTCATTAGTTCATAGCCCATATATGGAGTTCCGCGTTACATAACTTACGGTAAATGGCCCGCCTGGCTGACCGCCCAACGACCCCCGCCCATTGACGTCAATAATGACGTATGTTCCCATAGTAACGCCAATAGGGACTTTCCATTGACGTCAATGGGTGGAGTATTTACGGTAAACTGCCCACTTGGCAGTACATCAAGTGTATCATATGCCAAGTACGCCCCCTATTGACGTCAAT…
pCAGp-PD-1-SD 3 EA4K	ATTATTGAAGCATTTATCAGGGTTATTGTCTCATGAGCGGATACATATTTGAATGTATTTAGAAAAATAAACAAATAGGGGTTCCGCGCACATTTCCCCGAAAAGTGCCACCTGGGTCGACATTGATTATTGACTAGTTATTAATAGTAATCAATTACGGGGTCATTAGTTCATAGCCCATATATGGAGTTCCGCGTTACATAACTTACGGTAAATGGCCCGCCTGGCTGACCGCCCAACGACCCCCGCCCATTGACGTCAATAATGACGTATGTTCCCATAGTAACGCCAATAGGGACTTTCCATTGACGTCAATGGGTGGAGTATTTACGGTAAACTGCCCACTTGGCAGTACATCAAGTGTATCATATGCCAAGTACGCCCCCTATTGACGTCAAT…
pCAGp-PD-1-SD 4 XP7	ATTATTGAAGCATTTATCAGGGTTATTGTCTCATGAGCGGATACATATTTGAATGTATTTAGAAAAATAAACAAATAGGGGTTCCGCGCACATTTCCCCGAAAAGTGCCACCTGGGTCGACATTGATTATTGACTAGTTATTAATAGTAATCAATTACGGGGTCATTAGTTCATAGCCCATATATGGAGTTCCGCGTTACATAACTTACGGTAAATGGCCCGCCTGGCTGACCGCCCAACGACCCCCGCCCATTGACGTCAATAATGACGTATGTTCCCATAGTAACGCCAATAGGGACTTTCCATTGACGTCAATGGGTGGAGTATTTACGGTAAACTGCCCACTTGGCAGTACATCAAGTGTATCATATGCCAAGTACGCCCCCTATTGACGTCAAT…
pCAGp-PD-1-SD no linker	ATTATTGAAGCATTTATCAGGGTTATTGTCTCATGAGCGGATACATATTTGAATGTATTTAGAAAAATAAACAAATAGGGGTTCCGCGCACATTTCCCCGAAAAGTGCCACCTGGGTCGACATTGATTATTGACTAGTTATTAATAGTAATCAATTACGGGGTCATTAGTTCATAGCCCATATATGGAGTTCCGCGTTACATAACTTACGGTAAATGGCCCGCCTGGCTGACCGCCCAACGACCCCCGCCCATTGACGTCAATAATGACGTATGTTCCCATAGTAACGCCAATAGGGACTTTCCATTGACGTCAATGGGTGGAGTATTTACGGTAAACTGCCCACTTGGCAGTACATCAAGTGTATCATATGCCAAGTACGCCCCCTATTGACGTCAAT…
pCAGp-PD-1 (no SD)	ATTATTGAAGCATTTATCAGGGTTATTGTCTCATGAGCGGATACATATTTGAATGTATTTAGAAAAATAAACAAATAGGGGTTCCGCGCACATTTCCCCGAAAAGTGCCACCTGGGTCGACATTGATTATTGACTAGTTATTAATAGTAATCAATTACGGGGTCATTAGTTCATAGCCCATATATGGAGTTCCGCGTTACATAACTTACGGTAAATGGCCCGCCTGGCTGACCGCCCAACGACCCCCGCCCATTGACGTCAATAATGACGTATGTTCCCATAGTAACGCCAATAGGGACTTTCCATTGACGTCAATGGGTGGAGTATTTACGGTAAACTGCCCACTTGGCAGTACATCAAGTGTATCATATGCCAAGTACGCCCCCTATTGACGTCAAT…
